# Supplementary material for: Two new species of Microdochium from Indocalamus longiauritus in south-western China
Source: MycoKeys. 2020 Sep 10;72:93–108. doi: 10.3897/mycokeys.72.55445 (PMC7498474; doi:10.3897/mycokeys.72.55445)
Supplement: XML Treatment for Microdochium indocalami [file mycokeys.72.55445-treatment1.xml]

<!DOCTYPE tp:taxon-treatment
  PUBLIC "-//TaxonX//DTD Taxonomic Treatment Publishing DTD v0 20100105//EN" "tax-treatment-NSO.dtd">
<tp:taxon-treatment xmlns:tp="http://www.plazi.org/taxpub"><tp:treatment-meta><kwd-group><label>Taxon classification</label><kwd><named-content xmlns:xlink="http://www.w3.org/1999/xlink" content-type="kingdom">Fungi</named-content></kwd><kwd><named-content xmlns:xlink="http://www.w3.org/1999/xlink" content-type="order">Xylariales</named-content></kwd><kwd><named-content xmlns:xlink="http://www.w3.org/1999/xlink" content-type="family">Microdochiaceae</named-content></kwd></kwd-group><mixed-citation publication-type="journal"><person-group><name><surname>Huang</surname><given-names>Shengting</given-names></name><name><surname>Xia</surname><given-names>Jiwen</given-names></name><name><surname>Zhang</surname><given-names>Xiuguo</given-names></name><name><surname>Sun</surname><given-names>Wenxiu</given-names></name><name><surname>Li</surname><given-names>Zhuang</given-names></name></person-group><article-title>Two new species of <italic><tp:taxon-name><tp:taxon-name-part taxon-name-part-type="genus" reg="Microdochium">Microdochium</tp:taxon-name-part></tp:taxon-name></italic> from <italic><tp:taxon-name><tp:taxon-name-part taxon-name-part-type="genus" reg="Indocalamus">Indocalamus</tp:taxon-name-part> <tp:taxon-name-part taxon-name-part-type="species" reg="longiauritus">longiauritus</tp:taxon-name-part></tp:taxon-name></italic> in south-western China</article-title><source>MycoKeys</source><day>10</day><month>9</month><year>2020</year><volume>72</volume><fpage>93</fpage><lpage>108</lpage><pub-id pub-id-type="doi">10.3897/mycokeys.72.55445</pub-id></mixed-citation></tp:treatment-meta><tp:nomenclature><tp:taxon-name><object-id xmlns:xlink="http://www.w3.org/1999/xlink" content-type="arpha" xlink:type="simple">C2015F60-88EF-51A8-9D84-260F88607CFB</object-id>
              <tp:taxon-name-part taxon-name-part-type="genus" reg="Microdochium">Microdochium</tp:taxon-name-part>
              <tp:taxon-name-part taxon-name-part-type="species" reg="indocalami">indocalami</tp:taxon-name-part>
              <object-id xmlns:xlink="http://www.w3.org/1999/xlink" content-type="mycobank" xlink:type="simple">835766</object-id>
            </tp:taxon-name><tp:taxon-authority>S.T. Huang, J.W. Xia, X.G. Zhang, W.X. Sun &amp; Z. Li</tp:taxon-authority><tp:taxon-status xmlns:xlink="http://www.w3.org/1999/xlink" xlink:type="simple">sp. nov.</tp:taxon-status><xref ref-type="fig" rid="F2">Figure 2</xref></tp:nomenclature><tp:treatment-sec sec-type="etymology" id="SECID0ETEAI"><title>Etymology.</title><p>Name refers to the genus of the host plant <italic><tp:taxon-name><tp:taxon-name-part taxon-name-part-type="genus" reg="Indocalamus">Indocalamus</tp:taxon-name-part> <tp:taxon-name-part taxon-name-part-type="species" reg="longiauritus">longiauritus</tp:taxon-name-part></tp:taxon-name></italic>.</p><fig id="F2" position="float" orientation="portrait"><object-id xmlns:xlink="http://www.w3.org/1999/xlink" content-type="doi" xlink:type="simple">10.3897/mycokeys.72.55445.figure2</object-id><object-id xmlns:xlink="http://www.w3.org/1999/xlink" content-type="arpha" xlink:type="simple">D129BBBB-BD5E-5CD9-9BB5-9E7D2F4B3534</object-id><label>Figure 2.</label><caption><p><italic><tp:taxon-name><tp:taxon-name-part taxon-name-part-type="genus" reg="Microdochium">Microdochium</tp:taxon-name-part> <tp:taxon-name-part taxon-name-part-type="species" reg="indocalami">indocalami</tp:taxon-name-part></tp:taxon-name></italic> (SAUCC1016) <bold>a</bold> leaves of host plant <bold>b</bold> colony overview <bold>c–e</bold> surface of colony after 15 days on <abbrev xmlns:xlink="http://www.w3.org/1999/xlink" xlink:title="potato dextrose agar" id="ABBRID0E4FAI" xlink:type="simple">PDA</abbrev> (<bold>c</bold>), OA (<bold>d</bold>), MEA (<bold>e</bold>) <bold>f–h</bold> reverse of colony after 15 days on <abbrev xmlns:xlink="http://www.w3.org/1999/xlink" xlink:title="potato dextrose agar" id="ABBRID0EJGAI" xlink:type="simple">PDA</abbrev> (<bold>f</bold>) OA (<bold>g</bold>) MEA (<bold>h</bold>) <bold>i–m</bold> conidiophores and conidiogenous cells <bold>n</bold> conidia. Scale bars: 10μm (<bold>i–n</bold>).</p></caption><graphic xmlns:xlink="http://www.w3.org/1999/xlink" xlink:href="mycokeys-72-093-g002.jpg" position="float" orientation="portrait" xlink:type="simple" id="oo_451425.jpg"><uri content-type="original_file" xlink:type="simple">https://binary.pensoft.net/fig/451425</uri></graphic></fig></tp:treatment-sec><tp:treatment-sec sec-type="diagnosis" id="SECID0E5GAI"><title>Diagnosis.</title><p>Characterised by the size of conidia and the number of septa of conidia.</p></tp:treatment-sec><tp:treatment-sec sec-type="material" id="SECID0EDHAI"><title>Type.</title><p>China, Yunnan Province: Xishuangbanna Tropical Botanical Garden, Chinese Academy of Sciences, on diseased leaves of <italic><tp:taxon-name><tp:taxon-name-part taxon-name-part-type="genus" reg="Indocalamus">Indocalamus</tp:taxon-name-part> <tp:taxon-name-part taxon-name-part-type="species" reg="longiauritus">longiauritus</tp:taxon-name-part></tp:taxon-name></italic>. 16 April 2019, S.T. Huang, HSAUP1016, holotype, ex-type living culture SAUCC1016.</p></tp:treatment-sec><tp:treatment-sec sec-type="description" id="SECID0EUHAI"><title>Description.</title><p>Colonies on <abbrev xmlns:xlink="http://www.w3.org/1999/xlink" xlink:title="potato dextrose agar" id="ABBRID0E1HAI" xlink:type="simple">PDA</abbrev> attaining 46.1–51.2 mm in diameter after 7 days, formed a conspicuous concentric circle, periphery of aerial mycelium cottony, centre with scarce aerial mycelium, white initially, then becoming greyish sepia after 25 days. Some aerial hyphae aggregated and form a sporodochium within 15 days or longer. Mycelium composed of hyaline, immersed and superficial, smooth, branched, septate, 2.0–3.0 μm wide hyphae. Due to the soluble pigment secreted, reverse white to salmon. Conidiophores straight or slightly curved, aseptate, aggregated in the aerial mycelium, often reduced to conidiogenous cells borne directly from the hyphae. Conidiogenous cells terminal or intercalary, mono-or polyblastic, denticulate, smooth, hyaline, cylindrical, straight or bent, 11.0–28.3 × 1.5–2.9 μm. Conidia cylindrical, clavate to obovoid, 1–3-septate, 13.0–15.5 × 3.5–5.5 μm, base usually flattened 0.5–1.0 μm. Sometimes borne directly from the mycelial hyphae. Sexual morph: unknown.</p></tp:treatment-sec><tp:treatment-sec sec-type="description" id="SECID0E5HAI"><title>Culture characteristics.</title><p>Colonies on OA 62.0–64.0 mm in diameter after 7 days, centre with aerial mycelium cottony, periphery with scarce aerial mycelium. Mycelium mostly immersed, hyphae hyaline, septate, smooth, exudate and soluble pigment produced, reverse white initially, then becoming pale mouse-grey in periphery and mouse-grey in center. Sporodochia formed on agar surface. Colonies on MEA 50.8–52.7 mm in diameter after 7 days, aerial mycelium abundant, with concentric rings, white to pale pink, periphery with cottony aerial mycelium, centre with scarce aerial mycelium, exudate absent. Reverse white to pale pink with age.</p></tp:treatment-sec><tp:treatment-sec sec-type="habitat" id="SECID0EDIAI"><title>Habitat and distribution.</title><p>Isolated from leaves of <italic><tp:taxon-name><tp:taxon-name-part taxon-name-part-type="genus" reg="Indocalamus">Indocalamus</tp:taxon-name-part> <tp:taxon-name-part taxon-name-part-type="species" reg="longiauritus">longiauritus</tp:taxon-name-part></tp:taxon-name></italic> in China.</p></tp:treatment-sec><tp:treatment-sec sec-type="notes" id="SECID0EUIAI"><title>Notes.</title><p><italic><tp:taxon-name><tp:taxon-name-part taxon-name-part-type="genus" reg="Microdochium">Microdochium</tp:taxon-name-part></tp:taxon-name></italic> and allied genera were revised by <xref ref-type="bibr" rid="B11">Hernández-Restrepo et al. (2016)</xref>. Phylogenetic analysis of a combined four gene showed that <italic><tp:taxon-name><tp:taxon-name-part taxon-name-part-type="genus" reg="Microdochium">M.</tp:taxon-name-part> <tp:taxon-name-part taxon-name-part-type="species" reg="indocalami">indocalami</tp:taxon-name-part></tp:taxon-name></italic> (strain SAUCC1016) formed a separated branch as the clade of <italic><tp:taxon-name><tp:taxon-name-part taxon-name-part-type="genus" reg="Microdochium">M.</tp:taxon-name-part> <tp:taxon-name-part taxon-name-part-type="species" reg="fisheri">fisheri</tp:taxon-name-part></tp:taxon-name></italic>, <italic><tp:taxon-name><tp:taxon-name-part taxon-name-part-type="genus" reg="Microdochium">M.</tp:taxon-name-part> <tp:taxon-name-part taxon-name-part-type="species" reg="lycopodinum">lycopodinum</tp:taxon-name-part></tp:taxon-name></italic>, <italic><tp:taxon-name><tp:taxon-name-part taxon-name-part-type="genus" reg="Microdochium">M.</tp:taxon-name-part> <tp:taxon-name-part taxon-name-part-type="species" reg="phragmites">phragmites</tp:taxon-name-part></tp:taxon-name></italic>, and <italic><tp:taxon-name><tp:taxon-name-part taxon-name-part-type="genus" reg="Microdochium">M.</tp:taxon-name-part> <tp:taxon-name-part taxon-name-part-type="species" reg="rhopalostylidis">rhopalostylidis</tp:taxon-name-part></tp:taxon-name></italic> with good support (<abbrev xmlns:xlink="http://www.w3.org/1999/xlink" xlink:title="maximum likelihood" id="ABBRID0E3KAI" xlink:type="simple">ML</abbrev>-BS: 100% and BYPP: 1.00) (Fig. <xref ref-type="fig" rid="F1">1</xref>). Additionally, conidiogenous cells of <italic><tp:taxon-name><tp:taxon-name-part taxon-name-part-type="genus" reg="Microdochium">M.</tp:taxon-name-part> <tp:taxon-name-part taxon-name-part-type="species" reg="indocalami">indocalami</tp:taxon-name-part></tp:taxon-name></italic> are terminal or intercalary, denticulate, cylindrical which are similar to the species in this clade. The size of conidia and the number of septa of conidia reported for <italic><tp:taxon-name><tp:taxon-name-part taxon-name-part-type="genus" reg="Microdochium">M.</tp:taxon-name-part> <tp:taxon-name-part taxon-name-part-type="species" reg="fisheri">fisheri</tp:taxon-name-part></tp:taxon-name></italic> (7.0–12.0 × 3.0–4.0 μm, 0–1-septate), <italic><tp:taxon-name><tp:taxon-name-part taxon-name-part-type="genus" reg="Microdochium">M.</tp:taxon-name-part> <tp:taxon-name-part taxon-name-part-type="species" reg="lycopodinum">lycopodinum</tp:taxon-name-part></tp:taxon-name></italic> (8.0–15.5 × 2.5–4.0 μm, 0–1-septate), <italic><tp:taxon-name><tp:taxon-name-part taxon-name-part-type="genus" reg="Microdochium">M.</tp:taxon-name-part> <tp:taxon-name-part taxon-name-part-type="species" reg="phragmites">phragmites</tp:taxon-name-part></tp:taxon-name></italic> (10.0–14.5 × 2.0–3.0 μm, 0–1-septate), and <italic><tp:taxon-name><tp:taxon-name-part taxon-name-part-type="genus" reg="Microdochium">M.</tp:taxon-name-part> <tp:taxon-name-part taxon-name-part-type="species" reg="rhopalostylidis">rhopalostylidis</tp:taxon-name-part></tp:taxon-name></italic> ((13.0–) 16.0–20.0 (–23.0) × (2.5–) 3.0 (–4.0) μm, 1–3-septate) (<xref ref-type="bibr" rid="B11">Hernández-Restrepo et al. 2016</xref>; <xref ref-type="bibr" rid="B6">Crous et al. 2019</xref>) were different to <italic><tp:taxon-name><tp:taxon-name-part taxon-name-part-type="genus" reg="Microdochium">M.</tp:taxon-name-part> <tp:taxon-name-part taxon-name-part-type="species" reg="indocalami">indocalami</tp:taxon-name-part></tp:taxon-name></italic> (13.0–15.5 × 3.5–5.5 μm, 1–3-septate).</p></tp:treatment-sec><tp:treatment-sec><!--Section generated to contain objects referenced in tp:taxon-treatment.--><fig id="F1" position="float" orientation="portrait"><object-id xmlns:xlink="http://www.w3.org/1999/xlink" content-type="doi" xlink:type="simple">10.3897/mycokeys.72.55445.figure1</object-id><object-id xmlns:xlink="http://www.w3.org/1999/xlink" content-type="arpha" xlink:type="simple">F966FB2C-8446-5C53-A80C-0C383FDF3E8E</object-id><label>Figure 1.</label><caption><p>Phylogram of <italic><tp:taxon-name><tp:taxon-name-part taxon-name-part-type="genus" reg="Microdochium">Microdochium</tp:taxon-name-part></tp:taxon-name></italic> based on combined <abbrev xmlns:xlink="http://www.w3.org/1999/xlink" xlink:title="5.8S nrRNA gene" id="ABBRID0E55BG" xlink:type="simple">ITS</abbrev>, <abbrev xmlns:xlink="http://www.w3.org/1999/xlink" xlink:title="large subunit" id="ABBRID0EC6BG" xlink:type="simple">LSU</abbrev>, <abbrev xmlns:xlink="http://www.w3.org/1999/xlink" xlink:title="beta-tubulin gene region" id="ABBRID0EG6BG" xlink:type="simple">TUB2</abbrev> and <abbrev xmlns:xlink="http://www.w3.org/1999/xlink" xlink:title="RNA polymerase II second largest subunit" id="ABBRID0EK6BG" xlink:type="simple">RPB2</abbrev> genes. The <abbrev xmlns:xlink="http://www.w3.org/1999/xlink" xlink:title="maximum likelihood" id="ABBRID0EO6BG" xlink:type="simple">ML</abbrev> and <abbrev xmlns:xlink="http://www.w3.org/1999/xlink" xlink:title="Bayesian inference" id="ABBRID0ES6BG" xlink:type="simple">BI</abbrev> bootstrap support values above 75% and 0.95 BYPP are shown at the first and second position, respectively. Strains marked with “*” are ex-type or ex-epitype. Strains from the current study are in red. Some branches were shortened to fit them to the page – these are indicated by two diagonal lines with the number of times a branch was shortened indicated next to the lines.</p></caption><graphic xmlns:xlink="http://www.w3.org/1999/xlink" xlink:href="mycokeys-72-093-g001.jpg" position="float" orientation="portrait" xlink:type="simple" id="oo_451424.jpg"><uri content-type="original_file" xlink:type="simple">https://binary.pensoft.net/fig/451424</uri></graphic></fig></tp:treatment-sec><ref-list><ref id="B11"><mixed-citation xmlns:xlink="http://www.w3.org/1999/xlink" xlink:type="simple"><person-group><name name-style="western"><surname>Hernández-Restrepo</surname><given-names>M</given-names></name><name name-style="western"><surname>Groenewald</surname><given-names>JZ</given-names></name><name name-style="western"><surname>Crous</surname><given-names>PW</given-names></name></person-group> (<year>2016</year>) <article-title>Taxonomic and phylogenetic re-evaluation of <italic><tp:taxon-name><tp:taxon-name-part taxon-name-part-type="genus">Microdochium</tp:taxon-name-part></tp:taxon-name></italic>, <italic><tp:taxon-name><tp:taxon-name-part taxon-name-part-type="genus">Monographella</tp:taxon-name-part></tp:taxon-name></italic> and <italic><tp:taxon-name><tp:taxon-name-part taxon-name-part-type="genus">Idriella</tp:taxon-name-part></tp:taxon-name></italic>.</article-title><source>Persoonia</source><volume>36</volume>(<issue>1</issue>): <fpage>57</fpage>–<lpage>82</lpage>. <ext-link xlink:type="simple" ext-link-type="doi" xlink:href="10.3767/003158516X688676">https://doi.org/10.3767/003158516X688676</ext-link></mixed-citation></ref><ref id="B6"><mixed-citation xmlns:xlink="http://www.w3.org/1999/xlink" xlink:type="simple"><person-group><name name-style="western"><surname>Crous</surname><given-names>PW</given-names></name><name name-style="western"><surname>Schumacher</surname><given-names>RK</given-names></name><name name-style="western"><surname>Akulov</surname><given-names>A</given-names></name><name name-style="western"><surname>Thangavel</surname><given-names>R</given-names></name><name name-style="western"><surname>Hernández-Restrepo</surname><given-names>M</given-names></name><name name-style="western"><surname>Carnegie</surname><given-names>AJ</given-names></name><name name-style="western"><surname>Cheewangkoon</surname><given-names>R</given-names></name><name name-style="western"><surname>Wingfield</surname><given-names>MJ</given-names></name><name name-style="western"><surname>Summerell</surname><given-names>BA</given-names></name><name name-style="western"><surname>Quaedvlieg</surname><given-names>W</given-names></name></person-group> (<year>2019</year>) <article-title>New and interesting fungi 2.</article-title><source>Fungal Systematics and Evolution</source><volume>3</volume>(<issue>1</issue>): <fpage>57</fpage>–<lpage>134</lpage>. <ext-link xlink:type="simple" ext-link-type="doi" xlink:href="10.3114/fuse.2019.03.06">https://doi.org/10.3114/fuse.2019.03.06</ext-link></mixed-citation></ref></ref-list></tp:taxon-treatment>
