# Supplementary material for: Two new species of Microdochium from Indocalamus longiauritus in south-western China
Source: MycoKeys. 2020 Sep 10;72:93–108. doi: 10.3897/mycokeys.72.55445 (PMC7498474; doi:10.3897/mycokeys.72.55445)
Supplement: XML Treatment for Microdochium yunnanense [file mycokeys.72.55445-treatment2.xml]

<!DOCTYPE tp:taxon-treatment
  PUBLIC "-//TaxonX//DTD Taxonomic Treatment Publishing DTD v0 20100105//EN" "tax-treatment-NSO.dtd">
<tp:taxon-treatment xmlns:tp="http://www.plazi.org/taxpub"><tp:treatment-meta><kwd-group><label>Taxon classification</label><kwd><named-content xmlns:xlink="http://www.w3.org/1999/xlink" content-type="kingdom">Fungi</named-content></kwd><kwd><named-content xmlns:xlink="http://www.w3.org/1999/xlink" content-type="order">Xylariales</named-content></kwd><kwd><named-content xmlns:xlink="http://www.w3.org/1999/xlink" content-type="family">Microdochiaceae</named-content></kwd></kwd-group><mixed-citation publication-type="journal"><person-group><name><surname>Huang</surname><given-names>Shengting</given-names></name><name><surname>Xia</surname><given-names>Jiwen</given-names></name><name><surname>Zhang</surname><given-names>Xiuguo</given-names></name><name><surname>Sun</surname><given-names>Wenxiu</given-names></name><name><surname>Li</surname><given-names>Zhuang</given-names></name></person-group><article-title>Two new species of <italic><tp:taxon-name><tp:taxon-name-part taxon-name-part-type="genus" reg="Microdochium">Microdochium</tp:taxon-name-part></tp:taxon-name></italic> from <italic><tp:taxon-name><tp:taxon-name-part taxon-name-part-type="genus" reg="Indocalamus">Indocalamus</tp:taxon-name-part> <tp:taxon-name-part taxon-name-part-type="species" reg="longiauritus">longiauritus</tp:taxon-name-part></tp:taxon-name></italic> in south-western China</article-title><source>MycoKeys</source><day>10</day><month>9</month><year>2020</year><volume>72</volume><fpage>93</fpage><lpage>108</lpage><pub-id pub-id-type="doi">10.3897/mycokeys.72.55445</pub-id></mixed-citation></tp:treatment-meta><tp:nomenclature><tp:taxon-name><object-id xmlns:xlink="http://www.w3.org/1999/xlink" content-type="arpha" xlink:type="simple">DA50595A-936A-5A65-AE44-C5BE833BC6D8</object-id>
              <tp:taxon-name-part taxon-name-part-type="genus" reg="Microdochium">Microdochium</tp:taxon-name-part>
              <tp:taxon-name-part taxon-name-part-type="species" reg="yunnanense">yunnanense</tp:taxon-name-part>
              <object-id xmlns:xlink="http://www.w3.org/1999/xlink" content-type="mycobank" xlink:type="simple">835765</object-id>
            </tp:taxon-name><tp:taxon-authority>S.T. Huang, J.W. Xia, X.G. Zhang, W.X. Sun &amp; Z. Li</tp:taxon-authority><tp:taxon-status xmlns:xlink="http://www.w3.org/1999/xlink" xlink:type="simple">sp. nov.</tp:taxon-status><xref ref-type="fig" rid="F3">Figure 3</xref></tp:nomenclature><tp:treatment-sec sec-type="etymology" id="SECID0E2OAI"><title>Etymology.</title><p>Named after Yunnan Province, where the fungus was collected.</p><fig id="F3" position="float" orientation="portrait"><object-id xmlns:xlink="http://www.w3.org/1999/xlink" content-type="doi" xlink:type="simple">10.3897/mycokeys.72.55445.figure3</object-id><object-id xmlns:xlink="http://www.w3.org/1999/xlink" content-type="arpha" xlink:type="simple">DDD12ABD-5F9A-5122-8E62-66D073FA6123</object-id><label>Figure 3.</label><caption><p><italic><tp:taxon-name><tp:taxon-name-part taxon-name-part-type="genus" reg="Microdochium">Microdochium</tp:taxon-name-part> <tp:taxon-name-part taxon-name-part-type="species" reg="yunnanense">yunnanense</tp:taxon-name-part></tp:taxon-name></italic> (SAUCC1011) <bold>a</bold> leaves of host plant <bold>b</bold> sporodochia on media surface <bold>c–e</bold> surface of colony after 15 days on <abbrev xmlns:xlink="http://www.w3.org/1999/xlink" xlink:title="potato dextrose agar" id="ABBRID0EZPAI" xlink:type="simple">PDA</abbrev> (<bold>c</bold>), OA (<bold>d</bold>), MEA (<bold>e</bold>) <bold>f–h</bold> reverse of colony after 15 days on <abbrev xmlns:xlink="http://www.w3.org/1999/xlink" xlink:title="potato dextrose agar" id="ABBRID0EFQAI" xlink:type="simple">PDA</abbrev> (<bold>f</bold>), OA (<bold>g</bold>), MEA (<bold>h</bold>) <bold>i</bold> sporodochial conidiophores and conidiogenous cells with conidia <bold>j</bold> conidiogenous cells <bold>k–l</bold> conidia. Scale bars: 10μm (<bold>i–l</bold>).</p></caption><graphic xmlns:xlink="http://www.w3.org/1999/xlink" xlink:href="mycokeys-72-093-g003.jpg" position="float" orientation="portrait" xlink:type="simple" id="oo_451426.jpg"><uri content-type="original_file" xlink:type="simple">https://binary.pensoft.net/fig/451426</uri></graphic></fig></tp:treatment-sec><tp:treatment-sec sec-type="diagnosis" id="SECID0E3QAI"><title>Diagnosis.</title><p>Characterised by conidiomata sporodochium-like and the size of conidia.</p></tp:treatment-sec><tp:treatment-sec sec-type="material" id="SECID0EBRAI"><title>Type.</title><p>China, Yunnan Province: Xishuangbanna Tropical Botanical Garden, Chinese Academy of Sciences, on diseased leaves of <italic><tp:taxon-name><tp:taxon-name-part taxon-name-part-type="genus" reg="Indocalamus">Indocalamus</tp:taxon-name-part> <tp:taxon-name-part taxon-name-part-type="species" reg="longiauritus">longiauritus</tp:taxon-name-part></tp:taxon-name></italic>. 16 April 2019, S.T. Huang, HSAUP1011 holotype, ex-type living culture SAUCC1011.</p></tp:treatment-sec><tp:treatment-sec sec-type="description" id="SECID0ESRAI"><title>Description.</title><p>Colonies on <abbrev xmlns:xlink="http://www.w3.org/1999/xlink" xlink:title="potato dextrose agar" id="ABBRID0EYRAI" xlink:type="simple">PDA</abbrev> attaining 48.0–61.5 mm in diameter after 15 days, felty, compact, erose or dentate, initially white, then becoming yellowish with age. Mycelium superficial, consisting of hyaline, smooth, branched, septate, 1.0–2.5 μm wide hyphae. Conidiomata sporodochium-like, appeared within 15 days or longer, formed in aerial mycelium or on agar surface, slimy, hyaline or orange, semi-submerged. Exudate occasionally appeared on old sporodochia. Reverse colorless to yellowish, due to the soluble pigment secreted. Conidiophores formed terminal or lateral with sympodial proliferation, solitary or aggregated. Most conidiophores tightly aggregated in a sporodochium, inconspicuous flat-tipped loci, irregularly branched, or borne directly on mycelial hyphae, straight or slightly curved, aseptate, guttulate, smooth-walled, apex subobtuse, base truncate. Conidiogenous cells of two types: some polyblastic, ampulliform, lageniform, with percurrent proliferations, 6.5–10.0 × 2.5–3.4 μm, neck up to 4.5 μm long, 1.0–1.5 μm wide, others straight or bent, smooth, cylindrical up to 10.0–11.5 μm long, 1.0–2.0 μm wide. Conidia aseptate, mostly lunate, a few ellipsoid and cylindrical, hyaline, straight or curved, obtuse, 0–2 guttulate in mature conidia, 6.8–10.0 × 2.4–3.5 μm. Chlamydospores was not observed. Sexual morph: unknown.</p></tp:treatment-sec><tp:treatment-sec sec-type="description" id="SECID0E3RAI"><title>Culture characteristics.</title><p>Colonies on OA 58.1–61.5 mm in diameter after 15 days, entire, flat, white, lobate and radially margin, aerial mycelia cottony or sparse. Less exudate. Reverse white. Vegetative hyphae hyaline, abundant, branched, septate, thin-walled. Colonies on MEA 39.5–48.2 mm in diameter after 15 days, dense, initially white, becoming pale yellow, the centre of aerial mycelium cottony, periphery with scarce aerial mycelium, aerial mycelium formed a protuberance at center of colony.</p></tp:treatment-sec><tp:treatment-sec sec-type="habitat" id="SECID0EBSAI"><title>Habitat and distribution.</title><p>Isolated from leaves of <italic><tp:taxon-name><tp:taxon-name-part taxon-name-part-type="genus" reg="Indocalamus">Indocalamus</tp:taxon-name-part> <tp:taxon-name-part taxon-name-part-type="species" reg="longiauritus">longiauritus</tp:taxon-name-part></tp:taxon-name></italic> in China.</p></tp:treatment-sec><tp:treatment-sec sec-type="material" id="SECID0ESSAI"><title>Additional specimens examined.</title><p>China, Yunnan Province: Xishuangbanna Tropical Botanical Garden, Chinese Academy of Sciences, on diseased leaves of <italic><tp:taxon-name><tp:taxon-name-part taxon-name-part-type="genus" reg="Indocalamus">Indocalamus</tp:taxon-name-part> <tp:taxon-name-part taxon-name-part-type="species" reg="longiauritus">longiauritus</tp:taxon-name-part></tp:taxon-name></italic>. 16 April 2019, S.T. Huang, HSAUP1012, HSAUP1015, and HSAUP1018 paratype; living culture SAUCC1012, SAUCC1015, and SAUCC1018.</p></tp:treatment-sec><tp:treatment-sec sec-type="notes" id="SECID0EDTAI"><title>Notes.</title><p>Strains SAUCC1011, SAUCC1012, SAUCC1015, and SAUCC1018 belong to a single species as they have similar morphological features including culture characteristics, sporodochium, and conidia, the nearly identical sequence data, and cluster in a separate branch with a good support (<abbrev xmlns:xlink="http://www.w3.org/1999/xlink" xlink:title="maximum likelihood" id="ABBRID0EJTAI" xlink:type="simple">ML</abbrev>-BS: 100% and BYPP: 1.00). The species is most phylogenetically close to <italic><tp:taxon-name><tp:taxon-name-part taxon-name-part-type="genus" reg="Microdochium">M.</tp:taxon-name-part> <tp:taxon-name-part taxon-name-part-type="species" reg="bolleyi">bolleyi</tp:taxon-name-part></tp:taxon-name></italic>, and their branch lengths are slightly different. Nevertheless, the morphology of <italic><tp:taxon-name><tp:taxon-name-part taxon-name-part-type="genus" reg="Microdochium">M.</tp:taxon-name-part> <tp:taxon-name-part taxon-name-part-type="species" reg="yunnanense">yunnanense</tp:taxon-name-part></tp:taxon-name></italic> and <italic><tp:taxon-name><tp:taxon-name-part taxon-name-part-type="genus" reg="Microdochium">M.</tp:taxon-name-part> <tp:taxon-name-part taxon-name-part-type="species" reg="bolleyi">bolleyi</tp:taxon-name-part></tp:taxon-name></italic> (<xref ref-type="bibr" rid="B12">Hong et al. 2008</xref>) are different in having sporodochium-like conidiomata, conidiogenous cells, and conidia. <italic><tp:taxon-name><tp:taxon-name-part taxon-name-part-type="genus" reg="Microdochium">Microdochium</tp:taxon-name-part> <tp:taxon-name-part taxon-name-part-type="species" reg="yunnanense">yunnanense</tp:taxon-name-part></tp:taxon-name></italic> produced some sporodochium-like conidiomata, slimy, hyaline or orange, semi-submerged on the agar surface, with most conidial droplets formed on it and a few formed laterally along with hyaline hyphal cells. However, the conidia of <italic><tp:taxon-name><tp:taxon-name-part taxon-name-part-type="genus" reg="Microdochium">M.</tp:taxon-name-part> <tp:taxon-name-part taxon-name-part-type="species" reg="bolleyi">bolleyi</tp:taxon-name-part></tp:taxon-name></italic> only formed laterally along with hyaline hyphal cells. They all produced two types of conidiogenous cells, cylindrical and ampulliform, but the size of <italic><tp:taxon-name><tp:taxon-name-part taxon-name-part-type="genus" reg="Microdochium">M.</tp:taxon-name-part> <tp:taxon-name-part taxon-name-part-type="species" reg="yunnanense">yunnanense</tp:taxon-name-part></tp:taxon-name></italic> (10.0–11.5 × 1.0–2.0 μm (average 10.7 × 1.6 µm) and 6.5–10.0 × 2.5–3.4 μm (average 8.4 × 2.9 µm)), <italic><tp:taxon-name><tp:taxon-name-part taxon-name-part-type="genus" reg="Microdochium">M.</tp:taxon-name-part> <tp:taxon-name-part taxon-name-part-type="species" reg="bolleyi">bolleyi</tp:taxon-name-part></tp:taxon-name></italic> (1.5–2.7 × 0.8–1.4 µm (average 2.1 × 1.0 µm) and 3.1–6.4 × 2.5–3.8 µm (average 4.9 × 3.2 µm)) were clearly different. Conidial shape was differed little, but the conidial size of <italic><tp:taxon-name><tp:taxon-name-part taxon-name-part-type="genus" reg="Microdochium">M.</tp:taxon-name-part> <tp:taxon-name-part taxon-name-part-type="species" reg="yunnanense">yunnanense</tp:taxon-name-part></tp:taxon-name></italic> (6.8–10.0 × 2.4–3.5μm (average 8.3 × 3.1 µm)) has much larger than <italic><tp:taxon-name><tp:taxon-name-part taxon-name-part-type="genus" reg="Microdochium">M.</tp:taxon-name-part> <tp:taxon-name-part taxon-name-part-type="species" reg="bolleyi">bolleyi</tp:taxon-name-part></tp:taxon-name></italic> (5.0–8.7 × 1.6–2.3 µm (average 6.4 × 1.9 µm)).</p></tp:treatment-sec><ref-list><ref id="B12"><mixed-citation xmlns:xlink="http://www.w3.org/1999/xlink" xlink:type="simple"><person-group><name name-style="western"><surname>Hong</surname><given-names>SK</given-names></name><name name-style="western"><surname>Kim</surname><given-names>WG</given-names></name><name name-style="western"><surname>Choi</surname><given-names>HW</given-names></name><name name-style="western"><surname>Lee</surname><given-names>SY</given-names></name></person-group> (<year>2008</year>) <article-title>Identification of <italic><tp:taxon-name><tp:taxon-name-part taxon-name-part-type="genus">Microdochium</tp:taxon-name-part> <tp:taxon-name-part taxon-name-part-type="species">bolleyi</tp:taxon-name-part></tp:taxon-name></italic> associated with basal rot of creeping bent grass in Korea.</article-title><source>Mycobiology</source><volume>36</volume>(<issue>2</issue>): <fpage>77</fpage>–<lpage>80</lpage>. <ext-link xlink:type="simple" ext-link-type="doi" xlink:href="10.4489/MYCO.2008.36.2.077">https://doi.org/10.4489/MYCO.2008.36.2.077</ext-link></mixed-citation></ref></ref-list></tp:taxon-treatment>
