# Supplementary material for: Two new species of Microdochium from Indocalamus longiauritus in south-western China
Source: MycoKeys. 2020 Sep 10;72:93–108. doi: 10.3897/mycokeys.72.55445 (PMC7498474; doi:10.3897/mycokeys.72.55445)
Supplement: XML Treatment for Microdochium [file mycokeys.72.55445-treatment3.xml]

<!DOCTYPE tp:taxon-treatment
  PUBLIC "-//TaxonX//DTD Taxonomic Treatment Publishing DTD v0 20100105//EN" "tax-treatment-NSO.dtd">
<tp:taxon-treatment xmlns:tp="http://www.plazi.org/taxpub"><tp:treatment-meta><kwd-group><label>Taxon classification</label><kwd><named-content xmlns:xlink="http://www.w3.org/1999/xlink" content-type="kingdom">Fungi</named-content></kwd><kwd><named-content xmlns:xlink="http://www.w3.org/1999/xlink" content-type="order">Xylariales</named-content></kwd><kwd><named-content xmlns:xlink="http://www.w3.org/1999/xlink" content-type="family">Microdochiaceae</named-content></kwd></kwd-group><mixed-citation publication-type="journal"><person-group><name><surname>Huang</surname><given-names>Shengting</given-names></name><name><surname>Xia</surname><given-names>Jiwen</given-names></name><name><surname>Zhang</surname><given-names>Xiuguo</given-names></name><name><surname>Sun</surname><given-names>Wenxiu</given-names></name><name><surname>Li</surname><given-names>Zhuang</given-names></name></person-group><article-title>Two new species of <italic><tp:taxon-name><tp:taxon-name-part taxon-name-part-type="genus" reg="Microdochium">Microdochium</tp:taxon-name-part></tp:taxon-name></italic> from <italic><tp:taxon-name><tp:taxon-name-part taxon-name-part-type="genus" reg="Indocalamus">Indocalamus</tp:taxon-name-part> <tp:taxon-name-part taxon-name-part-type="species" reg="longiauritus">longiauritus</tp:taxon-name-part></tp:taxon-name></italic> in south-western China</article-title><source>MycoKeys</source><day>10</day><month>9</month><year>2020</year><volume>72</volume><fpage>93</fpage><lpage>108</lpage><pub-id pub-id-type="doi">10.3897/mycokeys.72.55445</pub-id></mixed-citation></tp:treatment-meta><tp:nomenclature><tp:taxon-name><object-id xmlns:xlink="http://www.w3.org/1999/xlink" content-type="arpha" xlink:type="simple">3673BE11-371A-55F2-A66B-5B44B06C2F4D</object-id>
              <tp:taxon-name-part taxon-name-part-type="genus" reg="Microdochium">Microdochium</tp:taxon-name-part>
            </tp:taxon-name><tp:taxon-authority>sp. indet.</tp:taxon-authority><xref ref-type="fig" rid="F4">Figure 4</xref></tp:nomenclature><tp:treatment-sec sec-type="description" id="SECID0EYXAI"><title>Description.</title><p>Colonies on <abbrev xmlns:xlink="http://www.w3.org/1999/xlink" xlink:title="potato dextrose agar" id="ABBRID0E5XAI" xlink:type="simple">PDA</abbrev> attaining 73.9–80.4 mm in diameter after 15 days, felty to cottony, flat, margin entire or dentate, white, aerial mycelium abundant. Mycelium superficial, hyphae hyaline, septate, branched, smooth-walled. Reverse white to pale yellow, with yellow pigment produced with aging. Aerial hyphae aggregated to form numerous chlamydospores on agar surface. Chlamydospores thick-walled, terminal or intercalary, more frequently arranged in chains than clusters. Conidiophores not observed. Colonies on OA attaining 79.9–81.7 mm in diameter after 15 days, fluffy, margin entire, white. Reverse white. Colonies on MEA attaining 73.2–78.4 mm in diameter after 15 days, flat, with pale pink inconspicuous concentric circle near the centre, margin entire and white, aerial mycelium abundant.</p><fig id="F4" position="float" orientation="portrait"><object-id xmlns:xlink="http://www.w3.org/1999/xlink" content-type="doi" xlink:type="simple">10.3897/mycokeys.72.55445.figure4</object-id><object-id xmlns:xlink="http://www.w3.org/1999/xlink" content-type="arpha" xlink:type="simple">C074FDC5-B063-54D8-9B13-442DCD8EA1D0</object-id><label>Figure 4.</label><caption><p><italic><tp:taxon-name><tp:taxon-name-part taxon-name-part-type="genus" reg="Microdochium">Microdochium</tp:taxon-name-part></tp:taxon-name></italic> sp. (SAUCC1017) <bold>a</bold> leaves of host plant <bold>b</bold> colony overview <bold>c–e</bold> surface of colony after 15 days on <abbrev xmlns:xlink="http://www.w3.org/1999/xlink" xlink:title="potato dextrose agar" id="ABBRID0EXYAI" xlink:type="simple">PDA</abbrev> (<bold>c</bold>) OA (<bold>d</bold>) MEA (<bold>e</bold>) <bold>f–h</bold> reverse of colony after 15 days on <abbrev xmlns:xlink="http://www.w3.org/1999/xlink" xlink:title="potato dextrose agar" id="ABBRID0EDZAI" xlink:type="simple">PDA</abbrev> (<bold>f</bold>) OA (<bold>g</bold>) MEA (<bold>h</bold>) <bold>i–k</bold> chlamydospores. Scale bars: 10μm (<bold>i–k</bold>).</p></caption><graphic xmlns:xlink="http://www.w3.org/1999/xlink" xlink:href="mycokeys-72-093-g004.jpg" position="float" orientation="portrait" xlink:type="simple" id="oo_451427.jpg"><uri content-type="original_file" xlink:type="simple">https://binary.pensoft.net/fig/451427</uri></graphic></fig></tp:treatment-sec><tp:treatment-sec sec-type="material" id="SECID0EWZAI"><title>Material examined.</title><p>China, Yunnan Province: Xishuangbanna Tropical Botanical Garden, Chinese Academy of Sciences, on diseased leaves of <italic><tp:taxon-name><tp:taxon-name-part taxon-name-part-type="genus" reg="Indocalamus">Indocalamus</tp:taxon-name-part> <tp:taxon-name-part taxon-name-part-type="species" reg="longiauritus">longiauritus</tp:taxon-name-part></tp:taxon-name></italic>. 16 April 2019, S.T. Huang, HSAUP1017, living culture SAUCC1017.</p></tp:treatment-sec><tp:treatment-sec sec-type="notes" id="SECID0EH1AI"><title>Note.</title><p>Strain SAUCC1017 failed to produce conidia and lacks a complete morphological description. It formed a conspicuous independent lineage from other <italic><tp:taxon-name><tp:taxon-name-part taxon-name-part-type="genus" reg="Microdochium">Microdochium</tp:taxon-name-part></tp:taxon-name></italic> species in the tree. <abbrev xmlns:xlink="http://www.w3.org/1999/xlink" xlink:title="5.8S nrRNA gene" id="ABBRID0EU1AI" xlink:type="simple">ITS</abbrev> sequence BLASTn search of SAUCC1017 showed many different species with 97% identity. BLASTn searches with <abbrev xmlns:xlink="http://www.w3.org/1999/xlink" xlink:title="large subunit" id="ABBRID0EY1AI" xlink:type="simple">LSU</abbrev> (GenBank <ext-link xmlns:xlink="http://www.w3.org/1999/xlink" ext-link-type="gen" xlink:href="MH869857" xlink:type="simple">MH869857</ext-link>) sequences result in 99% identity with <italic><tp:taxon-name><tp:taxon-name-part taxon-name-part-type="genus" reg="Microdochium">M.</tp:taxon-name-part> <tp:taxon-name-part taxon-name-part-type="species" reg="bolleyi">bolleyi</tp:taxon-name-part></tp:taxon-name></italic> (CBS 172.63) and <abbrev xmlns:xlink="http://www.w3.org/1999/xlink" xlink:title="beta-tubulin gene region" id="ABBRID0EJ2AI" xlink:type="simple">TUB2</abbrev> (GenBank <ext-link xmlns:xlink="http://www.w3.org/1999/xlink" ext-link-type="gen" xlink:href="AB625368" xlink:type="simple">AB625368</ext-link>) sequences result in 99% identity with <italic><tp:taxon-name><tp:taxon-name-part taxon-name-part-type="genus" reg="Xylaria">Xylaria</tp:taxon-name-part> <tp:taxon-name-part taxon-name-part-type="species" reg="cubensis">cubensis</tp:taxon-name-part></tp:taxon-name></italic> (strain BCC 18758). Thus, here we listed it as an unidentified species.</p></tp:treatment-sec></tp:taxon-treatment>
